# Supplementary material for: Cat Ownership and Rural Residence Are Associated with Lyme Disease Prevalence in the Northeastern United States
Source: Int J Environ Res Public Health. 2022 May 5;19(9):5618. doi: 10.3390/ijerph19095618 (PMC9105077; doi:10.3390/ijerph19095618)
Supplement: Supplementary file 1 [file ijerph-19-05618-s001.zip]

Archive with 1 entries (1 files):
- ijerph-1659000-supplementary.pdf
